# Supplementary material for: Relationship between the Oral and Vaginal Microbiota of South African Adolescents with High Prevalence of Bacterial Vaginosis
Source: Microorganisms. 2020 Jul 4;8(7):1004. doi: 10.3390/microorganisms8071004 (PMC7409319; doi:10.3390/microorganisms8071004)
Supplement: Supplementary file 1 [file microorganisms-08-01004-s001.zip]

Archive with 5 entries (4 files):
- microorganisms-827284 suppl for XML conversion/
- microorganisms-827284 suppl for XML conversion/Figure S1.docx
- microorganisms-827284 suppl for XML conversion/Figure S2.docx
- microorganisms-827284 suppl for XML conversion/Figure S3.docx
- microorganisms-827284 suppl for XML conversion/Table S1.docx
